# Supplementary material for: Prevalence and factors associated with mental health problems among adolescents living with HIV as screened by youth peers in rural Uganda: A cross-sectional study
Source: PLOS Glob Public Health. 2026 Apr 29;6(4):e0005289. doi: 10.1371/journal.pgph.0005289 (PMC13127912; doi:10.1371/journal.pgph.0005289)
Supplement: S1 Data — (XLSX) [file pgph.0005289.s002.xlsx]

## Sheet: Sheet1
Do_you_wish_we_countinue_with_	(All)
Row Labels	Count of Sex
1	224
2	88
3	111
Grand Total	423
				Facility	Interviewed
				Soroti RRH	224
				Katakwi GH	88
				Atutur GH	111
				Total	423

## Sheet: ENGAGING YOUTH PEERS TO SCAL...
Sex	What_is_the_recent_WHO_clinical_stage	Who_do_you_stay_with	Please_specify_who_you_stay_with	What_do_your_parents_ng_source_of_income	How_many_meals_do_you_have_in_a_day	Marital_status_of_the_parent_caretaker	Who_is_the_head_of_the_household	Please_specify_who_t_hold_is_at_your_home	Do_you_have_your_own_room_where_you_sleep	Do_you_have_new_peop_ou_live_with_at_home	Have_you_ever_run_aw_home_for_any_reason	Have_you_disclosed_your_HIV_st	If_yes_to_who	If_not_what_are_the_reasons	Are_you_still_in_school	If_yes_to_question_1_erformance_last_term	Have_you_changed_sch_st_term_or_this_term	What_are_you_favorit_ects_and_their_marks	Have_you_ever_repeated_any_class	Have_you_ever_been_suspended_o	If_yes_to_question_1_hat_were_the_reasons	How_is_your_relationship_with_teachers	How_is_your_school_attendance	Do_you_have_any_future_educati	If_yes_to_question_2_what_are_your_plans	Are_you_currently_em_employed_in_the_past	How_is_your_work_attendance	How_is_your_relation_with_your_employers	Have_you_ever_had_sexual_exper	What_types_of_sexual_you_been_involved_in	How_many_sexual_part_have_you_had_so_far	Have_you_ever_been_pregnant	Have_you_ever_had_an_abortion	Have_you_ever_used_any_family_	which_family_plannin_d_have_you_ever_used	Have_you_ever_been_s_lly_abused_by_anyone	Have_you_ever_been_p_lly_abused_by_anyone	Have_you_ever_heard_ansmitted_infections	How_can_someone_prev_ansmitted_infections	What_do_you_do_for_fun	What_do_you_do_for_fun/1	What_do_you_do_for_fun/2	What_do_you_do_for_fun/3	What_do_you_do_for_fun/4	What_do_you_do_for_fun/5	What_do_you_do_for_fun/6	What_do_you_do_for_fun/7	What_do_you_do_for_fun/8	What_do_you_do_for_fun/9
2	1	mother_alone		Business	2	3	1		2	1	1	2		Fear of being chased from home	1	1	2	Science 70%	1	2		2	1	1	To become a doctor	2			1	Willing	1	2	2	1	Condoms	2	1	1	Protectives, abstaining	6	0	0	0	0	0	1	0	0	0
1	1	mother_alone		Pisant	1	1	1		2	1	2	1	siblings		1	1	1	mathematics and English	2	2		2	1	1	to be a doctor	2			2								2	2		1	1	0	0	0	0	0	0	0	0
1	1	mother_alone		Pisant	3	3	1		2	1	2	1	Mother		2									1	artist	2			2								2	1	use of condoms	1	1	0	0	0	0	0	0	0	0
2	1	both_parents__mother_father		Farmers	1	1	2		1	1	2	1	family		1	2	1	English	1	2		1	2	1	to be lawyer	2			1	I got UTI	1	2	2	1	Use of condoms	2	2	1	by using protection	6	0	0	0	0	0	1	0	0	0
1	2	guardian__aunt_uncle_cousins		market vendors	1	1	2		1	1	2	1	To all family members		1	1	2	SST	2	2		2	2	1	to be an engineer	2			2								2	1	by using a condom	5	0	0	0	0	1	0	0	0	0
1	1	mother_alone		Farming	2	1	2		2	1	2	2		Stigma	1	2	2	Math	1	1	Sick	1	2	1	To become an a teacher	2			2								1	2		1	1	0	0	0	0	0	0	0	0
1	1	mother_alone		Father police, mum does business and farming	1	2	1		2	2	2	1	Mum and siblings		1	1	1	Maths and english	2	2		1	1	1	Wants to become a pilot	2			2								2	2		1	1	0	0	0	0	0	0	0	0
1	1	grandmother		Farming	1	4	5		2	1	2	2		Fear of discrimination	1	1	2	English 45% Science 40%	2	3		1	1	1	To be a doctor	2			2								1	2		1	1	0	0	0	0	0	0	0	0
1	1	father_alone		Farming	3	4	2		1	1	2	2		Fear of discrimination	1	2	2	English 10	1	3		2	2	2		2			1	Not yet had	1			2		2	1	2		1 6	1	0	0	0	0	1	0	0	0
1	1	mother_alone		Teacher	1	4	1		1	1	2	2		Fear of stigma	1	1	1	SST _ 70%	2	3		1	1	1	Wants to be a doctor	2			2								2	1	Condoms	6 1 4	1	0	0	1	0	1	0	0	0
2	1	father_alone		Watch man	1	4	2		2	2	2	1	Head teacher, a friend,		1	2	1	MTC , physics, chemistry	1	3		1	1	1	Wants to be a teacher	2			2								1	1	Condoms, abstaining	4 8 5	0	0	0	1	1	0	0	1	0
1	1	grandmother		Teacher	1	4	1		1	1	2	2		Fear of discrimination	1	1	2	Maths 94%	1	3		1	1	1	To be an engineer, pilot journalist	2			2								1	1	Abstaining from sex	5 6	0	0	0	0	1	1	0	0	0
2	1	others__specify	Stays alone for now	Tailoring	1	4	1		1	1	1	1	Family		1	1	2	Design	2	3		1	1	1	Fashion designer	2			2								1	1	Condoms	8 4	0	0	0	1	0	0	0	1	0
2	1	mother_alone		Police	1	4	1		1	1	1	1	Boyfriend		2									1	Nurse	2			1	Willing	2	1	2	1	Condoms, contraceptives	1	1	1	Condoms	1 2 3 6 8	1	1	1	0	0	1	0	1	0
2	1	mother_alone		Business woman	1	4	1		1	1	2	1	My friend ,family		1	1	2	Agriculture	2	3		1	1	1	Doctor	2			2								1	1	Condoms	1 2 8	1	1	0	0	0	0	0	1	0
2	1	grandmother		Farming	1	4	5		2	1	1	2		I fear that people will abuse me	2									1	I want to be a hair dresser	1	2	2	1	Rape	1	1	1	1	Abortion	1	1	1	Condoms,	1 4 2 6 7 8	1	1	0	1	0	1	1	1	0
2	1	guardian__aunt_uncle_cousins		Business	1	3	3		1	2	1	2		Fear to be rejected at home	2									1	Hair dresser	2			2								2	1	Abstinence	1 6 8	1	0	0	0	0	1	0	1	0
1	1	others__specify	Alone	Business	2	3	1		1	2	1	1	Girl friend		2									1	Mechanic	1	1	2	1	Willing	2			1	Withdrawal, condoms	1	1	1	Condoms	1 3 4 6 7 8	1	0	1	1	0	1	1	1	0
1	1	mother_alone		Restaurant	2	3	1		2	1	1	2		Stigma	2									1	Business man	2			1	Willing	3			1	Withdrawal, condoms	2	1	1	Abstaining	3 7 8	0	0	1	0	0	0	1	1	0
1	1	father_alone		Father is a driver	1	4	2		1	1	2	2		I cannot dare disclose people are not trusted with HIV information	1	1	2	Physics 80s	1	1	Was smoking weed	2	2	1	Engineer	2			1	Willing	3			1	Condoms	2	1	1	Abstaining	1 3 6 8	1	0	1	0	0	1	0	1	0
2	1	mother_alone		Business	2	3	1		2	2	2	2		People will talk about it	1	1	1	SST	1	3		1	1	1	Lawyer	2			2								1	2		1 8	1	0	0	0	0	0	0	1	0
1	1	grandmother		Business	2	4	5		2	1	2	2		I don't want to be known	1	2	1	Sst	1	2		1	2	1	Business	2			1	Rape	1			2		2	1	2		1 8 7	1	0	0	0	0	0	1	1	0
1	1	both_parents__mother_father		Farmers	2	1	2		1	2	2	2		Stigma	2									1	Builder	1	1	1	1	Willing	2			1	Condoms	2	1	1	Abstaining, condoms	1 3 7 8	1	0	1	0	0	0	1	1	0
1	1	others__specify	Alone	Farmers	2	4	6		2	2	2	1	Girlfriend		2									1	Builder	2			1	Willing	2			1	Condoms	2	1	1	Abstaining from sex	1 3 6 8 7	1	0	1	0	0	1	1	1	0
2		both_parents__mother_father		Business	1	1	2		1	2	2	2		Feels safe	1	1	2	Sst	2	3		1	1	1	Pilot	2			2								1	2		1 4 5 6 8	1	0	0	1	1	1	0	1	0
1	1	both_parents__mother_father		Business	1	2	2		1	1	1	1	Family		1	2	2	Science subject 70above	2	2		1	1	1	Doctor	2			2								1	2		1 6 8	1	0	0	0	0	1	0	1	0
2	1	both_parents__mother_father		Teacher	1	1	2		1	1	1	1	Boyfriend		1	1	2	Biology	1	2		1	2	1	Nurse	2			1	Willing	1	1	1	1	After pill, condoms, withdrawal	2	1	1	Abstaining from sex	1 3 4 5 7 8	1	0	1	1	1	0	1	1	0
2	2	siblings_brother_sister		Peasants	2	1	2		2	1	2	2		Stigma	1	1	2	Math	2	2		2	2	1	Anurse	2			2								1	1	Through regular check ups	1	1	0	0	0	0	0	0	0	0
1	1	siblings_brother_sister		Farmers	2	1	2		2	1	2	1	Other friends		1	1	2	Math	1	2		1	2	1	Become an enginer	2			2								1	1	Avoiding sexual intercourse with strangers	1	1	0	0	0	0	0	0	0	0
2	1	siblings_brother_sister		pisant	1	3	6		1	2	2	2		for of rejection	2									1	Business woman	2			2								1	1	abstain from sex	8	0	0	0	0	0	0	0	1	0
2	1	guardian__aunt_uncle_cousins		Digging	2	2	3		2	1	2	1	Mother and father		1	3	2	SST	1	2		2	2	1	Nurse	2			2								2	2		5 4	0	0	0	1	1	0	0	0	0
2	1	mother_alone		Selling fruit	1	2	1		2	1	2	1	Mother		1	2	2	English	2	2		1	1	1	Doctor	2			2								2	2		4	0	0	0	1	0	0	0	0	0
2	1	both_parents__mother_father		Teacher	1	1	2		1	1	2	1	Father and mother		1	1	2	Math	2	2		1	1	1	Teacher	2			2								2	2		4 5 2	0	1	0	1	1	0	0	0	0
1	1	both_parents__mother_father		Teachers	1	1	2		1	2	2	1	Friends		1	1	2	English	1	2		1	1	1	To be a teacher	2			2								2	2		6	0	0	0	0	0	1	0	0	0
2	2	mother_alone		Peasants	2	1	3		2	2	2	2		Fear of stigma and descrimination	1	1	2	SST	2	2		1	1	1	To become Mp	2			2								2	2		1 4	1	0	0	1	0	0	0	0	0
2	2	both_parents__mother_father		Farmers	2	1	2		2	2	2	1	Best friend		1	1	2	English	2	2		2	1	1	Become a nurse	2			2								1	1	By abstaining from sex	1 4	1	0	0	1	0	0	0	0	0
2	1	both_parents__mother_father		Police	1	2	2		1	1	2	1	Sister		1	1	2	Math	2	3		1	1	1	Engineer	2			2								2			2	0	1	0	0	0	0	0	0	0
1	1	mother_alone		Farming	2	4	1		1	1	2	1	Friend		1	2	1	English	2	3		1	2	1	Builder				2								1	1	Condoms	1	1	0	0	0	0	0	0	0	0
2	1	grandmother		Farming	2	4	5		2	1	2	2		Iam shy	1	2	2	English	1	2		1	2	1	Teacher	2			2								1	2		7 8	0	0	0	0	0	0	1	1	0
1	1	mother_alone		business	1	3	1		1	2	2	1	Family		1	1	2	Science	2	2		1	1	1	To do business	2			2								2	2		4	0	0	0	1	0	0	0	0	0
2	1	guardian__aunt_uncle_cousins		shop saler	1	2	3		2	1	2	1	Care taker		1	1	1	English	2	2		1	1	1	to be a doctor	2			2								2	2		9 3 6	0	0	1	0	0	1	0	0	1
1	1	siblings_brother_sister		Business	1	3	6		2	1	2	2		Fear of discrimination.	2									1	Business man	2			1	Use of condoms	2			1	Comdoms	2	1	1	Abstainance.	8	0	0	0	0	0	0	0	1	0
1	1	mother_alone		pisant	2	3	1		1	1	2	1	Family		2									1	To be a driver	1	1	2	2								2	1	Use of a condom	1	1	0	0	0	0	0	0	0	0
2	1	both_parents__mother_father		market vendor	1	1	2		2	2	2	1	Family		1	2	2	SST	2	2		1	1	1	To be a doctor	2			2								2	2		6	0	0	0	0	0	1	0	0	0
1	1	both_parents__mother_father		landlord	1	1	2		1	2	1	2		Fear of what people might say	2									1	Business man	2			2								2	1	Use condoms	1	1	0	0	0	0	0	0	0	0
2	1	mother_alone		farmer	2	3	1		2	1	2	1	Family		1	1	2	Mathematics and English	2	2		1	1	1	A nurse	2			2								2	1	Abstain from sex	1	1	0	0	0	0	0	0	0	0
2	1	both_parents__mother_father		Pisants	1	1	2		1	1	2	1	Siblings		1	2	1	Science	2	2		2	2	1	Pilot	2			2								2	2		4 5	0	0	0	1	1	0	0	0	0
2	1	both_parents__mother_father		Building	1	1	2		1	2	2	1	parents		1	1	1	English	2	2		2	2	1	Politician	2			2								2	2		7	0	0	0	0	0	0	1	0	0
2	2	siblings_brother_sister		Pisant	2	2	6		1	1	2	2		Fear	2									2		2			2								2	1	Safe sex	6 5	0	0	0	0	1	1	0	0	0
1	1	mother_alone		Casual labourer	2	2	1		2	2	2	1	Teacher		1	2	2	Mathematics	1	2		2	2	1	Get a skill and become a farmer	2			2								2	1	By abstaining from sexual activities	6 8 4 7	0	0	0	1	0	1	1	1	0
1	1	mother_alone		Brewing alcohol	2	2	1		1	1	1	2		Fear of descrimination	2									1	To become a business man	2			2								2	1	Avoid sexual intercourse with strangers	1 6 8	1	0	0	0	0	1	0	1	0
2	1	mother_alone		Apeasant	1	4	1		2	1	2	1	Mom		1	2	2	Maths_50 and english_60	1	2		1	1	1	Wants to reach p.7	2			2								1	2		5	0	0	0	0	1	0	0	0	0
1	1	both_parents__mother_father		Work in a bar	1	1	2		1	1	2	1	Mother		1	1	1	English	1	2		2	2	1	To be a teacher	2			2								2	2		1	1	0	0	0	0	0	0	0	0
1	1	both_parents__mother_father		Business	1	1	2		1	1	2	1	Parents		1	1	2	Mathematics	2	2		1	1	1	to do business	2			2								2	2		6	0	0	0	0	0	1	0	0	0
1	1	siblings_brother_sister		Pisant	2	2	7	Me	1	2	1	2		Fear of rejection	2									1	To be presenter	1	2	1	2								2	1	By using a condom	3 1	1	0	1	0	0	0	0	0	0
1	1	guardian__aunt_uncle_cousins		Farming	3	4	3		2	1	2	1	Brother and sisters		1	2	2	English	2	2		2	2	1	Job	2			2								2	1	By use of condoms	1 7	1	0	0	0	0	0	1	0	0
2	1	father_alone		Farming	2	3	2		1	1	1	1	Friends		1	2	2	English 67	1	2		2	1	1	Job	2			2								2	1	By use of condoms	4 7	0	0	0	1	0	0	1	0	0
1	2	both_parents__mother_father		Farming	2	1	2		1	1	1	1	Home		1	1	1	Mathimatics 70	1	2		1	1	1	Driver	2			2								2	1	By abc	1 7	1	0	0	0	0	0	1	0	0
2	2	guardian__aunt_uncle_cousins		Farming	2	4	5		2	1	2	1	Friends		2									1	Tailer	2			1	Man and woman	2	1	2	2		2	2	1	By abstance	1 7	1	0	0	0	0	0	1	0	0
2	1	both_parents__mother_father		Farming	2	1	2		1	1	2	1	Home		1	2	2	English and sat 60	2	2		1	1	1	Nurse	2			2								2	2		1 7	1	0	0	0	0	0	1	0	0
1	1	father_alone		Farming	3	3	2		2	1	2	1	Friends		1	2	2	Mathimatics	1	2		2	2	1	Carpenter	2			2								1	2		1 7	1	0	0	0	0	0	1	0	0
1	1	both_parents__mother_father		Farming	2	1	2		1	1	2	1	Friends		1	2	2	English 70	2	2		1	1	1	L c 5	2			2								2	2		1 7	1	0	0	0	0	0	1	0	0
1	1	both_parents__mother_father		Having a shop	2	1	2		1	1	2	1	Home		1	1	2	Mathma 70	2	2		1	2	1	Teacher	2			2								2	2		1 7	1	0	0	0	0	0	1	0	0
2	1	mother_alone		Farming	2	4	1		1	2	2	1	Friends		1	2	2	English 70	2	2		1	1	1	Hair dressing	2			2								2	1	By ABC	1 5 7 8	1	0	0	0	1	0	1	1	0
2	1	mother_alone		Farming	2	4	1		1	1	2	1	Friends		1	2	2	Mathimatics	2	2		1	1	1	Job	2			2								2	1	By use of condoms	1 7 8	1	0	0	0	0	0	1	1	0
1	1	guardian__aunt_uncle_cousins		Farming	2	4	5		1	1	2	1	Friends		1	2	2	Mathimatics 65	2	2		1	1	1	Job	2			2								2	1	By use of condoms	1 8 7	1	0	0	0	0	0	1	1	0
1	1	guardian__aunt_uncle_cousins		Farming	2	1	2		2	1	2	1	Friends		2									2		2			1	Man and woman	2			1	Condoms	2	2	1	Use of condoms	1 3 7 8 6	1	0	1	0	0	1	1	1	0
2	1	father_alone		Farming	2	1	2		2	1	2	2		Stigma	2									2		2			1	Man and woman	1	2	2	2		2	2	1	By use of condoms	1 7	1	0	0	0	0	0	1	0	0
1	1	mother_alone		Farming	2	4	1		1	1	2	1	Teachers		1	2	2	Mathimatics	2	2		1	1	1	Job	2			2								2	2		1 7	1	0	0	0	0	0	1	0	0
2	2	both_parents__mother_father		Farming	2	1	2		1	1	2	1	Friends		1	2	2	English 60	1	2		1	1	1	Nurse	2			1	Man and woman	2	2	2	1	Iud	2	2	1	Condoms	1 3 5	1	0	1	0	1	0	0	0	0
1	1	both_parents__mother_father		Police man	1	1	2		1	2	2	1	Parents		1	1	2	SST	2	2		1	2	1	To be a policeman	2			2								2	2		6	0	0	0	0	0	1	0	0	0
1	2	both_parents__mother_father		Doctor	2	3	2		2	2	2	1	Family		1	2	1	Mathematics	1	2		2	2	1	To sing	2			2								2	2		1	1	0	0	0	0	0	0	0	0
1	1	both_parents__mother_father		Farmer	2	1	1		2	1	2	1	Teachers		1	1	2	maths and science 79,80	2	2		1	1	1	Doctor	2			2								2	1	UTI	1 7	1	0	0	0	0	0	1	0	0
1	1	grandmother		Business	2	2	5		1	2	2	1	Friends		1	1	2	Maths,92	1	2		2	1	1	to be a doctor	2			2								1	2		1 7	1	0	0	0	0	0	1	0	0
1	2	both_parents__mother_father		Solid	2	1	1		2	1	2	1	Teachers		1	1	1	Maths and SST 54,46	1	2		1	1	1	Drive	2			2								1	1	HIV/AIDS	7 1	1	0	0	0	0	0	1	0	0
1	1	both_parents__mother_father		Farmer	2	1	1		2	1	2	1	Friends		1	1	2	Maths 60	1	2		1	2	1	Doctor	2			2								1	1	UTI	1 6 7	1	0	0	0	0	1	1	0	0
1	2	mother_alone		Farmer	2	2	1		2	2	2	1	Friends		1	2	2	Maths	1	2		2	2	1	Doctor	2			2								2	2		1 6	1	0	0	0	0	1	0	0	0
1	1	grandfather		Business, selling goats	2	1	4		2	2	2	1	Family members		1	2	1	Science ,82	1	2		2	2	1	Teacher	2			2								2	1	UTI	1 7	1	0	0	0	0	0	1	0	0
1	2	grandfather		Business	1	2	4		2	2	2	1	Friends		1	1	2	Maths	1	2		2	1	1	Teacher	2			2								2	2		1	1	0	0	0	0	0	0	0	0
1	2	mother_alone		Farming	2	1	1		1	1	2	1	Grandfather		2									1	Going skills training	2			1	Circumcision	1			2		2	1	1	Avoiding sharp objects	6	0	0	0	0	0	1	0	0	0
1	1	mother_alone		Agriculture and business	3	2	1		2	1	2	1	Friend		2									2		2			1	Man _⁠_woman	1			2		1	1	1	Hiv/aids	4 7	0	0	0	1	0	0	1	0	0
2	1	guardian__aunt_uncle_cousins		Bodaboda	1	1	5		2	2	2	2		Stigma	2									1	Business	2			1	Should not make many partners	1	2	2	2		1	1	1	Use of condoms	4	0	0	0	1	0	0	0	0	0
1	2	mother_alone		Soldier	3	1	2		2	2	2	2		Stigma	1	1	2	Math	2	2		2	1	1	Becoming a builder	2			2								2	2		1	1	0	0	0	0	0	0	0	0
1	1	siblings_brother_sister		Building	2	1	6		1	1	1	1	Uncles		2									1	Being a Carpenter	2			2								1	1	Hiv/aids	1	1	0	0	0	0	0	0	0	0
2	1	mother_alone		Business and farming	2	1	1		2	2	2	1	People from de village n town		1	1	1	English	2	2		1	1	1	Anurse	2			2								2	2		1	1	0	0	0	0	0	0	0	0
2	1	both_parents__mother_father		Soldier	1	1	2		2	1	2	2		Mammy told her not to tell any one because they will start laughing at her	1	1	1	Maths	1	2		1	1	1	Asoldier	2			1	Nothing	1	2	2	2		2	2	2		1	1	0	0	0	0	0	0	0	0
2	2	guardian__aunt_uncle_cousins		Peasant	2	4	3		2	2	2	1	Friends		1	2	2	SST	2	2		1	1	1	A pilot	2			2								2	2		1 4 5	1	0	0	1	1	0	0	0	0
2	2	both_parents__mother_father		Farmers	2	1	1		2	2	2	1	To my friends		1	1	2	English,70	1	2		2	1	1	Teacher	2			2								2	1	HIV	1 7 8	1	0	0	0	0	0	1	1	0
2	1	both_parents__mother_father		Business	1	1	1		2	2	2	1	Family members		1	2	2	Maths,56	1	2		2	2	1	Teacher	2			2								2	2		1	1	0	0	0	0	0	0	0	0
1	1	mother_alone		Farmer	2	2	1		2	2	2	1	Family members		1	1	2	SST	2	2		2	2	1	Drive	2			2								2	1	UTI	1 6 8 7	1	0	0	0	0	1	1	1	0
2	1	mother_alone		Business	1	2	1		2	2	2	1	Teacher		1	2	2	Mathematics and English	2	2		2	1	1	STUDY TO BECOME ACCOUNTANT	2			2								2	2		6 4	0	0	0	1	0	1	0	0	0
1	1	mother_alone		BUSINESS	1	2	1		1	2	2	1	Friend		1	2	1	Mathematics and social studies	1	2		2	2	1	Finish education and become a mechanic	2			1	Sexual intercourse	1			2		2	2	1	Being faithful to one partner	6 1 8	1	0	0	0	0	1	0	1	0
2	1	guardian__aunt_uncle_cousins		Nurse	2	4	1		2	1	2	1	Lover		2									1	Nurse	2			2								2	1	By use of condoms	6 7	0	0	0	0	0	1	1	0	0
1	1	guardian__aunt_uncle_cousins		Business	1	3	3		1	1	1	1	Family		1	2	2	Sst	2	2		1	2	1	Doctor	2			2								1	2		1 8 7	1	0	0	0	0	0	1	1	0
2	1	guardian__aunt_uncle_cousins		Business	1	1	3		2	1	1	1	Family		2									1	Hair dressing	1	1	1	2								2	2		6 7 8	0	0	0	0	0	1	1	1	0
1		mother_alone		Busines	1	3	1		2	2	2	1	Family		1	1	1	English	1	2		1	1	1	Doctor	2			2								1	2		1 6 8	1	0	0	0	0	1	0	1	0
1		siblings_brother_sister		Schoolings	2	4	6		2	2	2	2		Mummy refused that I don't	1	1	2	Math 90	1	2		1	2	1	Engineer	2			2								1	2		1 5 8	1	0	0	0	1	0	0	1	0
2		grandmother		Farming	2	4	5		2	1	2	1	Family		2									1	Tailoring				2								1			4 none	0	0	0	1	0	0	0	0	0
2		mother_alone		Business	1	3	1		2	2	2	1	Boyfriend		2									1	Chef	2			1	Willing	2	1	1	1	Condoms, withdrawal	1	1	1	Condoms, abstain	3 8	0	0	1	0	0	0	0	1	0
1		mother_alone		Police	1	1	2		1	2	2	2		Personal	1	1	2	BIOLOGY _87%	1	2		1	1	1	Doctor	2			2								2	1	Abstaining	1	1	0	0	0	0	0	0	0	0
1		both_parents__mother_father		Peasant farmers	2	1	2		2	2	2	2		I don't know	1	2	1	Sst	1	2		2	2	1	I don't know yet	2			2								2	2		9	0	0	0	0	0	0	0	0	1
1		both_parents__mother_father		Farming	2	1	2		2	1	2	1	Family		1	2	2	MTc	1	2		2	2	1	Police	2			2								2	2		8 7	0	0	0	0	0	0	1	1	0
1		mother_alone		Restaurant	2	2	1		2	2	1	1	Health worker		2									2		2			2								1	2		9	0	0	0	0	0	0	0	0	1
1		grandmother		Peasant farmer	2	3	5		1	1	2	1	Family members		2									1	Chapati	1	1	4	2								1	1	Abstaining	3 6	0	0	1	0	0	1	0	0	0
1		siblings_brother_sister		Dead	2	4	7	My self	2	1	2	1	Family		2									1	Plumbing	2			2								1	1	Condoms	8	0	0	0	0	0	0	0	1	0
1		both_parents__mother_father		Teacher	1	1	2		1	1	2	2		Am not yet ready	1	2	1	Science	1	2		1	1	1	Pilot	2			2								1	2		6 8	0	0	0	0	0	1	0	1	0
2		others__specify	Alone with friends	Farmers	2	3	7	My self	2	1	1	1	Friend		2									2					1	Willing	2	2	2	2		2	1	1	Condoms	8	0	0	0	0	0	0	0	1	0
1		mother_alone		Business	1	3	1		2	2	2	2		(client not disclosed to	1	2	1	Sst	1	2		1	2	1	Builder				2								2	2		6	0	0	0	0	0	1	0	0	0
2		mother_alone		Charcoal selling	1	3	1		2	2	1	1	Friend		2									1	Hair dresser	2			2								1	2		8 3	0	0	1	0	0	0	0	1	0
1		both_parents__mother_father		Teachers	1	1	2		2	2	2	2		Not just ready	1	2	2	Agric 90s	1	2		1	1	1	Agri business	2			2								2	1	Abstaining from sex, condom use	1 5 6 7 8	1	0	0	0	1	1	1	1	0
2		grandmother		Business people	1	1	2		1	1	2	1	Best friend		1	1	2	Computer 80s	2	2		1	1	1	Computer engineer	2			2								2	1	Personal hygiene	4 8 6	0	0	0	1	0	1	0	1	0
1		both_parents__mother_father		Sell fish	1	1	2		1	1	2	2		I fear to be talked about	2									1	Business	2			2								2	2		1 7 8 6	1	0	0	0	0	1	1	1	0
1		mother_alone		Farmers	2	3	1		1	1	2	2		I fear	1	2	2	MTC _50%	1	2		1	2	1	Nurse	2			2								2			1 8	1	0	0	0	0	0	0	1	0
2		others__specify	Alone	Farmers	2	1	7	My husband	2	2	1	1	Partner		2									1	Tailoring	2			2								2	2		8 7	0	0	0	0	0	0	1	1	0
2		father_alone		Sell chicken	2	3	2		2	2	2	2		Fear of discrimination	1	1	1	Math_79%	1	2		1	2	1	Law	2			2								1	1	Personal hygiene and abstaining from sex	8	0	0	0	0	0	0	0	1	0
1	1	both_parents__mother_father		Farmer	1	1	1		2	1	2	1	Teacher		1	1	2	English,90	1	2		1	1	1	To be anurse	2			2								2	2		1 6 7	1	0	0	0	0	1	1	0	0
1	1	mother_alone		Selling clothes	2	2	1		2	2	2	2		Stigma	1	2	2	Maths	2	2		2	2	2		2			2								2	2		1	1	0	0	0	0	0	0	0	0
1	1	both_parents__mother_father		Farmer	2	1	1		2	1	2	1	Friends		1	1	1	SST,78	1	2		2	1	1	Doctor	2			2								1	1	HIV	1	1	0	0	0	0	0	0	0	0
1	1	both_parents__mother_father		Is teacher	1	1	1		2	2	2	1	Family members		1	1	2	Science,83	1	2		1	1	1	Drive	2			2								1	1	UTI	1 6 7	1	0	0	0	0	1	1	0	0
1	1	siblings_brother_sister		Apeasant	2	2	1		1	2	2	1	Afriend, brother		2									1	Going back to school	2			2								2	2		9 1 6 8	1	0	0	0	0	1	0	1	1
1	1	mother_alone		Farming	1	1	2		1	2	2	1	Parents		1	1	1	MATHEMATICS AND ENGLISH	1	2		1	2	1	To finish school and become a medical doctor	2			2								2	2		1 6 7	1	0	0	0	0	1	1	0	0
2	1	mother_alone		Peasant Farming	1	3	1		2	2	2	1	Teacher		1	2	2	English language	1	2		2	2	1	Finish school and become a nurse	2			2								2	2		4 5 1	1	0	0	1	1	0	0	0	0
2	1	both_parents__mother_father		Farming	2	1	2		1	1	2	2		Stigma	1	1	2	English 50	2	2		1	1	1	Job	2			2								2	2		1 7	1	0	0	0	0	0	1	0	0
2	1	mother_alone		Farming	2	3	1		2	1	2	2		Stigma	1	2	2	English 40	2	2		1	1	1	Nurse	2			2								2	2		1 6 7 8	1	0	0	0	0	1	1	1	0
2	1	mother_alone		Farming	2	3	1		2	1	2	1	Teacher		1	1	1	English 77	2	1	PTA money	1	1	1	Teacher	2			2								1	2		4	0	0	0	1	0	0	0	0	0
1	1	guardian__aunt_uncle_cousins		Business	2	3	2		1	1	2	1	Friends		1	2	1	Mathimatics 50	1	2		1	1	1	Electrician	2			2								2	1	Abstance	1 4 7 8	1	0	0	1	0	0	1	1	0
1	1	both_parents__mother_father		Business	1	1	2		1	2	2	1	Parents		1	1	2	mathematics	2	2		1	2	1	To be a doctor	2			2								2	2		6	0	0	0	0	0	1	0	0	0
2	1	mother_alone		Shop saler	1	2	1		1	2	2	2		I fear to be talked about	2									2		1	2	2	2								2	2		3 8	0	0	1	0	0	0	0	1	0
1	2	mother_alone		Business	2	2	2		2	1	1	2		stigma	2									2		1	2	2	2								2	1	Using a condom	3 1	1	0	1	0	0	0	0	0	0
1	1	both_parents__mother_father		Pisant	1	1	1		2	2	2	1	Parents		1	1	1	English	2	2		1	1	2		2			2								2	2		1 3	1	0	1	0	0	0	0	0	0
2	1	both_parents__mother_father		Chef's	1	1	2		2	2	2	1	Family		1	1	1	English	1	2		2	2	1	To be a doctor	2			2								2	2		4 6 5	0	0	0	1	1	1	0	0	0
1	1	both_parents__mother_father		business	2	1	2		2	1	2	1	Family		1	2	1	Chemistry	1	2		2	2	1	To be a pilot	2			2								2	1	Use of condoms	1 8	1	0	0	0	0	0	0	1	0
1	1	mother_alone		Pisant	2	2	1		2	2	2	1	Mother		1	1	2	Science	2	2		2	2	1	To be a doctor	2			2								2	2		4 6	0	0	0	1	0	1	0	0	0
1	1	both_parents__mother_father		Business	1	1	1		1	2	2	1	Family		1	1	2	Mathematics	2	2		2	2	1	To do business	2			2								2	1	Use of condoms	6	0	0	0	0	0	1	0	0	0
2	1	guardian__aunt_uncle_cousins		Peasant	1	1	4		2	2	2	1	AUNTY		2									2		2			2								2	1	Using condoms	6 8	0	0	0	0	0	1	0	1	0
1	1	both_parents__mother_father		Business	1	1	2		1	2	2	1	Family		1	1	1	History	2	2		2	1	1	To be apolitian	2			2								2	1	Use of condoms	1 5	1	0	0	0	1	0	0	0	0
1	2	father_alone		Mobile money	2	2	2		1	2	1	2		fear of rejection	2									2		1	2	2	1	Girl	2			2		2	2	1	By using protection	3	0	0	1	0	0	0	0	0	0
2	1	both_parents__mother_father		Landlord	1	1	2		1	2	2	1	Family		1	1	2	Biology	2	2		2	2	1	To be a teacher	2			2								2	1	Safe sex	6 4	0	0	0	1	0	1	0	0	0
1	1	both_parents__mother_father		Farmers	1	1	2		1	1	2	1	Parents		1	1	1	Mathematics	1	2		3	2	1	To be a soldier	2			2								2	2		5 6 8	0	0	0	0	1	1	0	1	0
1	1	both_parents__mother_father		Business	1	1	2		1	1	2	1	Parents		1	1	1	English	2	2		2	2	1	To be a News reporter	2			2								2	2		6	0	0	0	0	0	1	0	0	0
1	1	both_parents__mother_father		Business	1	1	2		1	1	2	1	Family		1	1	1	Agriculture	1	2		2	2	1	To be a farmer	2			2								2	1	Use of condoms	1 3 6	1	0	1	0	0	1	0	0	0
1	1	both_parents__mother_father		Business	2	1	2		1	1	2	1	Parents		1	1	2	Science	2	2		1	1	1	To be a doctor	2			2								2	1	Use of condoms	6 1	1	0	0	0	0	1	0	0	0
1	1	both_parents__mother_father		Business	1	1	2		2	2	2	1	Parents		1	1	1	English	1	2		3	2	1	To do business	2			2								2	2		1 6	1	0	0	0	0	1	0	0	0
1	1	both_parents__mother_father		Business	1	1	2		1	1	2	1	Parents		1	1	1	SST	2	2		1	1	1	To be a teacher	2			2								2	2		6	0	0	0	0	0	1	0	0	0
2	1	mother_alone		Farming	2	3	1		1	1	1	2		Stigma	1	1	1	Biology 80	1	2		1	1	1	Nursel	2			2								1	1	By abstinence	5 4 1	1	0	0	1	1	0	0	0	0
2	1	both_parents__mother_father		Politician	2	1	2		2	2	2	1	Family		1	1	1	Mathematics	2	2		1	2	1	To be a doctor	2			2								2	2		1 6	1	0	0	0	0	1	0	0	0
1	1	mother_alone		Pisant	2	3	1		2	2	2	1	Mother		1	1	2	English	2	2		2	2	2		2			2								2	2		6	0	0	0	0	0	1	0	0	0
1	2	both_parents__mother_father		Business	1	1	2		1	2	2	1	Family		1	1	2	Science	2	2		2	2	1	To be a teacher	2			2								2	1	Use of condoms	1 3	1	0	1	0	0	0	0	0	0
1	1	both_parents__mother_father		Restaurant	1	1	2		2	2	2	1	Family		1	1	2	English	2	2		1	1	1	To be a police officer	2			2								2	2		5 6 1	1	0	0	0	1	1	0	0	0
2	1	both_parents__mother_father		business	1	1	2		2	1	2	1	Family		1	1	2	RE	2	2		2	2	1	An engineer	2			2								2	2		2 5	0	1	0	0	1	0	0	0	0
1	2	mother_alone		Pisant	2	2	1		1	1	1	2		Stigma	2									2		1	2	2	2								2	1	Use of condoms	3 6	0	0	1	0	0	1	0	0	0
1	1	father_alone		Business	2	2	2		1	1	1	1	Father		1	2	1	Chemistry	1	1	misbehaving	3	2	1	To do anything	2			2								2	1	Safe sex	1 3 6	1	0	1	0	0	1	0	0	0
1	1	siblings_brother_sister		Pisant	1	2	6		2	1	1	2		Fear of being chased	2									2		1	1	2	2								1	1	Use of condoms	1 3 6	1	0	1	0	0	1	0	0	0
2	1	both_parents__mother_father		Peasants	3	1	2		2	2	2	1	Friends		1	3	2	Maths_48,	1	1	School fees	1	1	1	To reach p.7	2			2								2	2		1 4	1	0	0	1	0	0	0	0	0
1	1	both_parents__mother_father		Selling waragi	3	1	2		2	2	2	2		He is still young	1	1	2	Science 59, maths 79	1	2		2	1	1	To university	2			2								1	2		1 9	1	0	0	0	0	0	0	0	1
1	1	mother_alone		Peasant	3	4	1		1	2	2	1	Teachers		1	1	2	Science 72,maths87	1	2		1	1	1	To get ajob	1	3	4	2								1	1	Using condoms	9 1	1	0	0	0	0	0	0	0	1
2	1	mother_alone		Peasant	2	4	1		1	1	2	1	Afriend		2									1	To get ajob	2			1	Sex during early age	1	2	2	2		2	1	1	Using condoms	9	0	0	0	0	0	0	0	0	1
2	1	both_parents__mother_father		Peasants	2	1	2		1	2	2	1	Afriend		1	1	2	English 51, science 42	1	2		1	2	1	To get ajob	2			2								2	2		none	0	0	0	0	0	0	0	0	0
2	1	both_parents__mother_father		Farmers	2	1	2		2	1	2	2		Fear	1	2	2	English	1	2		1	1	1	Become a nurse	2			2								2	2		1	1	0	0	0	0	0	0	0	0
2		both_parents__mother_father		Farmers	2	1	2		2	1	2	1	Teacher		1	2	1	Maths	1	2		1	1	1	A teacher	2			2								2	2		1 4	1	0	0	1	0	0	0	0	0
1	1	father_alone		Peasant	3	1	1		2	2	2	2		Stigma	1	1	1	Maths	2	2		1	1	1	Driver	2			2								1	2		1	1	0	0	0	0	0	0	0	0
1		mother_alone		Farmers	2	4	1		1	1	2	2		I don't know	1	2	2	Sst_50%	1	2		1	2	1	Builder	2			2								2	2		1 7 8	1	0	0	0	0	0	1	1	0
2	1	both_parents__mother_father		Business	1	1	2		1	2	2	1	Boy friend		1	1	1	Economics	2	2		1	1	1	Business	2			2								1	1	Condoms, personal hygiene	4 5 6	0	0	0	1	1	1	0	0	0
2	1	both_parents__mother_father		Farmers	2	1	2		1	1	2	1	Siblings		1	1	2	Sst	1	2		1	2	1	Business, farming,	2			2								1	1	Personal hygiene	8 7	0	0	0	0	0	0	1	1	0
1		father_alone		Farmers	2	3	2		1	1	2	2		Client says he doesn't know yet	1	1	2	Math	1	2		1	1	1	Doctor	2			2								2	2		1 8	1	0	0	0	0	0	0	1	0
1	1	both_parents__mother_father		Askari_father Tailor _mom	1	1	2		1	2	2	2		not yet disclosd to	1	2	2	All are his best, gets 70s above	2	2		1	2	1	Pilot	2			2								2	2		1 8 4 7	1	0	0	1	0	0	1	1	0
2		both_parents__mother_father		Farmers	2	1	2		1	1	2	2		Client still neive	1	2	2	Sst 40%	2	2		1	3	1	Nurse	2			2								2	2		9	0	0	0	0	0	0	0	0	1
1		mother_alone		Farmer, fish selling	2	4	1		1	1	1	1	Family		2									1	Chapati client says he wants to own a chapati business	1	1	1	2								1	1	Condoms	1 6 8	1	0	0	0	0	1	0	1	0
2		mother_alone		Farmer	2	4	3		1	1	2	1	Family		2									1	Plumbing	1	2	2	1	Willing	1	2	2	1	Condoms	2	1	1	Personal hygiene, condoms,	8 7 4 1	1	0	0	1	0	0	1	1	0
1	1	guardian__aunt_uncle_cousins		Sell merchandise	1	3	3		2	1	2	2		Client still does not understand disclosre	1	3	1	None client says all are hard	1	2		3	2	1	Doctor	2			2								1	2		1	1	0	0	0	0	0	0	0	0
1		siblings_brother_sister		Client says all parents died	2	4	6		2	2	2	2		Client still does not understand ART	1	3	2	Physical exercises PE	1	2		2	3	1	Client says he doesn't know yet	2			2								2	2		8 7 1	1	0	0	0	0	0	1	1	0
2	1	others__specify	Client stays with boyfriend	Client says the father is a business man	1	4	7	My boyfriend	2	2	1	1	Spouse		2									1	Business woman	2			1	Willing	2	2	2	1	Condoms	2	1	1	Personal hygiene condoms use	4 5 6 8	0	0	0	1	1	1	0	1	0
2	1	both_parents__mother_father		Teachers both	1	1	2		1	2	2	2		Client still does not understand disclosure	1	1	2	Math, science 70%. 90 %	2	2		1	1	1	Pilot	2			2								2	2		1	1	0	0	0	0	0	0	0	0
1	1	both_parents__mother_father		Business	1	1	2		2	2	2	2		Client says not yet ready	1	1	2	CRE _90%	2	2		1	1	1	Teacher	2			2								2	2		8 6	0	0	0	0	0	1	0	1	0
1	1	both_parents__mother_father		Business	2	1	2		1	2	2	1	Parents		1	2	1	English	2	2		1	1	1	To be a doctor	2			2								2	2		6	0	0	0	0	0	1	0	0	0
2	1	both_parents__mother_father		Fishing	1	1	2		1	1	2	1	Family		1	1	1	Science	2	2		2	2	1	To be a teacher	2			2								2	2		5 6	0	0	0	0	1	1	0	0	0
2	1	both_parents__mother_father		Building	1	1	2		1	2	2	1	Parents		1	1	1	Mathematics	2	2		2	2	1	To be an engineer	2			2								2	2		1 5 6	1	0	0	0	1	1	0	0	0
1	1	both_parents__mother_father		Business	1	1	2		1	1	2	1	Parents		1	1	1	Social studies	2	2		2	1	1	To be a doctor	2			2								2	2		6	0	0	0	0	0	1	0	0	0
1	1	both_parents__mother_father		Lc 1	1	1	2		1	2	2	1	Family		1	1	1	English	2	2		2	1	1	To join army	2			2								2	2		6 4	0	0	0	1	0	1	0	0	0
2	1	guardian__aunt_uncle_cousins		Selling cows	1	3	5		2	2	2	2		I don't want to tell	1	1	2	Reading 99, English 92	2	2		1	1	1	Wants to be a soldier	2			2								2	2		9	0	0	0	0	0	0	0	0	1
1	1	mother_alone		Business	1	4	1		2	2	2	1	Afriend		1	1	2	Maths 87, English 98, science 70	2	2		1	1	1	To reach s.4	2			2								1	2		1 9	1	0	0	0	0	0	0	0	1
2	1	mother_alone		Peasant	3	4	1		1	2	1	1	Husband		2									1	To get ajob	2			1	Sex during young age	1	1	2	2		2	1	1	Avoid sharing sharp objects,use condoms	9	0	0	0	0	0	0	0	0	1
1	1	father_alone		Peasant	3	3	2		2	2	2	2		I don't want them to know	1	1	2	Maths76, science 64	2	2		1	1	1	To get ajob	2			2								2	2		9 1	1	0	0	0	0	0	0	0	1
1		both_parents__mother_father		Business	1	1	2		1	2	2	2		I fear people will laugh at me	1	1	2	CRE	2	2		1	1	1	Teacher	2			2								2	1	Personal hygiene	1 4 6 8	1	0	0	1	0	1	0	1	0
2		others__specify	Alone	Dead	2	4	7	Me	1	2	1	1	Partner		2									1	Business	1	1	1	1	Willing	1	2	2	1	Condoms	2	1	1	Condoms	8 7	0	0	0	0	0	0	1	1	0
1		grandmother		Farming	2	4	5		1	1	2	1	Grandma		2									1	Plumbing	2			2								2	2		8	0	0	0	0	0	0	0	1	0
1	1	both_parents__mother_father		Business	1	2	2		1	1	2	1	Health worker, siblings		1	1	1	Biology _87%	2	2		1	1	1	Doctor	2			2								2	2		4 6 8	0	0	0	1	0	1	0	1	0
1		mother_alone		Business	1	3	1		2	2	2	1	Mother		1	2	2	SST_50%	1	2		1	2	1	Polic	2			2								2	2		1 6 8	1	0	0	0	0	1	0	1	0
1	1	both_parents__mother_father		Pisant	1	1	2		2	1	2	1	Family		1	1	1	Mathematics	2	2		2	1	2		2			2								2	2		1 5	1	0	0	0	1	0	0	0	0
1	1	mother_alone		Business	2	2	1		2	2	2	1	Mother		1	1	1	English	2	2		2	2	2		2			2								2	2		6	0	0	0	0	0	1	0	0	0
2	1	both_parents__mother_father		Teachers	1	1	2		1	1	2	1	Parents		1	1	2	English	2	2		2	2	1	to be a poster	2			2								2	2		6 4	0	0	0	1	0	1	0	0	0
1	1	both_parents__mother_father		Business	1	1	2		1	1	2	1	Family		1	1	1	Science	2	2		2	1	1	To be a doctor	2			2								2	2		6 4	0	0	0	1	0	1	0	0	0
1	1	both_parents__mother_father		Peasant farmers	1	1	2		1	2	2	2		Fear that they will stop moving with me	1	2	1	Science	1	2		1	1	1	Doctor	2			2								2	2		1 4	1	0	0	1	0	0	0	0	0
2	1	both_parents__mother_father		Farming	2	1	2		2	2	2	2		Stigma,	1	2	2	Mathimatics 40	2	3		1	1	1	Nurse	2			2								2	2		1 7	1	0	0	0	0	0	1	0	0
2	1	mother_alone		Farming	2	4	1		2	2	1	1	Friend		1	2	2	Mathimatics 46	2	2		1	1	1	Nurse,	2			2								2	1	Use of condoms,	7 1	1	0	0	0	0	0	1	0	0
1	1	both_parents__mother_father		Farming	2	1	2		1	1	2	1	A friend,		1	2	2	English 56,	2	2		1	1	1	Driver,	2			2								2	1	Abstinence	1 7	1	0	0	0	0	0	1	0	0
2	1	both_parents__mother_father		Farming	2	1	2		2	1	2	2		Stigma	1	1	2	Mathimatics,	2	2		1	2	2		2			2								2	2		1 7	1	0	0	0	0	0	1	0	0
1	1	both_parents__mother_father		Farming,	2	3	1		2	1	2	2		Stigma,	1	1	1	Mathimatics 40,	2	1	School fees,	1	1	2		2			2								2	2		1 7	1	0	0	0	0	0	1	0	0
1		mother_alone		Farming	2	4	1		1	1	2	1	Friends		2									1	Building	1	2	2	1	Live sexs	3			1	Condoms	2	1	1	Condoms	8 3 1 6	1	0	1	0	0	1	0	1	0
2	1	mother_alone		Farming	2	4	1		1	1	2	2		Stigma	1	1	2	English 64	2	2		1	1	1	Nurse	2			2								2	1	Condoms	1 7 8	1	0	0	0	0	0	1	1	0
2	1	mother_alone		Farming	2	4	1		1	1	2	2		Stigma	1	1	2	English 64	2	2		2	1	1	Nurse	2			2								2	1	By abstance	1 7 4	1	0	0	1	0	0	1	0	0
2	1	mother_alone		Father is in the Army Mother is a peasant	2	3	1		2	2	2	2		Stigma Anxiety Fear of being rejected	2									2		2			1	Sexual intercourse	1	2	2	1	IMPLANTS	2	2	1	Using condoms	4	0	0	0	1	0	0	0	0	0
2	1	mother_alone		Business,	2	4	1		2	1	2	2		Stigma	1	1	2	English 88,	2	2		2	1	1	Job	2			2								2	2		1	1	0	0	0	0	0	0	0	0
2	1	guardian__aunt_uncle_cousins		Farming	2	4	5		2	2	2	2		Stigma	2									1	Tailor	2			1	Condoms	2	2	2	1	Condoms	2	2	1	By abstinence	8 7 6	0	0	0	0	0	1	1	1	0
1	1	both_parents__mother_father		Business	1	1	2		1	1	2	1	Family		1	1	1	English	2	2		2	2	1	Doctor	2			2								2	2		1 6	1	0	0	0	0	1	0	0	0
2	1	both_parents__mother_father		Business	1	1	2		2	2	2	1	Parents		1	1	2	Science	2	3		2	2	1	To do business	2			2								2	1	Use of condoms	6 3	0	0	1	0	0	1	0	0	0
1	1	both_parents__mother_father		Business	1	1	2		1	2	2	1	Family		1	2	2	Sst	2	2		1	1	1	To do business	2			2								2	1	Safe sex	6 8	0	0	0	0	0	1	0	1	0
1	1	both_parents__mother_father		Business	2	1	2		2	2	2	1	Parents		1	1	2	Science	2	2		1	1	1	To be a teacher	2			2								2	1	Use of condoms	1 6	1	0	0	0	0	1	0	0	0
2	1	both_parents__mother_father		Business	1	1	2		1	1	2	1	Family		1	1	2	Mathematics	2	2		1	1	2		2			2								2	2		8 6	0	0	0	0	0	1	0	1	0
1	2	grandfather		Business	2	2	4		1	1	1	2		Fear of being chased	2									1	To do business	1	1	1	2								2	1	Use of condoms	1 3	1	0	1	0	0	0	0	0	0
1	2	father_alone		Pisant	2	3	2		2	1	1	1	Father		2									2		1	2	2	2								1	1	Use of condoms	6 3 1	1	0	1	0	0	1	0	0	0
1	1	both_parents__mother_father		Business	2	1	2		1	1	2	1	Family		2									2		1	2	2	2								2	1	Use of condoms	6	0	0	0	0	0	1	0	0	0
1	1	both_parents__mother_father		Pisant	2	2	2		1	2	1	1	Parents		2									1	Do business	2			2								2	1	Use of condoms	1 6 3	1	0	1	0	0	1	0	0	0
1	2	guardian__aunt_uncle_cousins		Business	2	2	3		2	2	2	1	Family		1	1	1	Biology	2	1	dodging preps	2	2	1	To be a pilot	2			2								2	1	Use of condoms	6	0	0	0	0	0	1	0	0	0
1	1	mother_alone		Farming	2	4	1		2	1	2	2		Stigma	1	1	2	Mathimatics 55.	2	2		1	1	1	Teacher	2			2								2	2		1 7	1	0	0	0	0	0	1	0	0
2	1	both_parents__mother_father		Farming	2	1	2		2	1	2	2		Stigma	1	1	2	English	1	2		1	1	1	Teacher	2			2								2	2		1	1	0	0	0	0	0	0	0	0
2	1	both_parents__mother_father		Farming	3	1	2		2	1	2	2		Stigma	1	1	2	English 50	1	2		1	1	2		2			2								2	2		1	1	0	0	0	0	0	0	0	0
1	1	both_parents__mother_father		Farming	3	1	2		2	2	2	2		Stigma	1	1	2	Mathimatics	2	2		2	1	1	UPDF	2			2								2	2		1	1	0	0	0	0	0	0	0	0
1	1	mother_alone		Farming	3	4	1		2	1	2	2		Stigma	1	1	2	English 64	2	2		2	1	1	Updf	2			2								2	2		1 8	1	0	0	0	0	0	0	1	0
2	1	father_alone		Farming	2	3	2		2	1	1	2		Stigma	2									1	Tailor	2			2								2	1	Use of condoms	4 7	0	0	0	1	0	0	1	0	0
2	1	both_parents__mother_father		Business	2	1	2		2	1	2	2		Stigma	1	1	1	English 88	2	2		2	1	1	Job	2			2								2	2		1	1	0	0	0	0	0	0	0	0
1	1	father_alone		Farming	2	3	2		2	2	2	2		Stigma	2									2		2			2								2	2		1	1	0	0	0	0	0	0	0	0
1	1	both_parents__mother_father		Business	1	1	2		1	1	1	1	Family		1	1	1	Mathematics	1	2		2	2	1	To be a doctor	2			2								2	2		1 6	1	0	0	0	0	1	0	0	0
1	1	both_parents__mother_father		Business	1	1	1		2	1	2	1	Parents		1	2	2	English	2	2		3	2	1	To be a pilot	2			2								2	2		6	0	0	0	0	0	1	0	0	0
1	1	both_parents__mother_father		Business	2	1	2		1	1	2	1	Family		1	1	2	English	2	2		2	2	1	To do business	2			2								2	2		6	0	0	0	0	0	1	0	0	0
1	1	both_parents__mother_father		business	1	1	2		1	1	2	1	Family		1	1	1	Sst	2	2		2	2	1	To do anything	2			2								2	2		4 5	0	0	0	1	1	0	0	0	0
2	1	both_parents__mother_father		Business	1	1	2		1	1	2	1	Family		1	1	1	English	2	2		2	2	1	To be a salesman	2			2								2	1	Use of condoms	1 6 3	1	0	1	0	0	1	0	0	0
2	1	both_parents__mother_father		Business	1	1	2		1	2	2	1	Parents		1	1	2	Science	2	2		2	3	1	To do business	2			2								2	1	Use of condoms	6	0	0	0	0	0	1	0	0	0
2	1	both_parents__mother_father		Business	2	1	2		2	2	2	1	Family		1	1	2	RE	2	2		2	1	1	To be a pastor	2			2								2	1	Use of condoms	1 6	1	0	0	0	0	1	0	0	0
1	1	both_parents__mother_father		Business	1	1	2		2	1	2	1	Family		1	2	2	English	2	2		2	2	2		2			2								2	2		1 4 5	1	0	0	1	1	0	0	0	0
2	1	both_parents__mother_father		Farming	2	3	1		2	1	2	2		Stigma	1	1	2	Mathimatics 70	1	2		1	1	1	Job	2			2								2	2		1 7	1	0	0	0	0	0	1	0	0
2	1	both_parents__mother_father		Farming	2	3	1		2	1	2	2		Stigma	1	1	2	Mathimatics 80	2	2		1	1	1	Job	2			2								2	2		1 7	1	0	0	0	0	0	1	0	0
1	1	both_parents__mother_father		Farmers	3	1	2		1	1	1	1	Friend		1	1	2	Science	1	2		1	1	1	Becoming a soldier	2			2								1	1	Being with one partner	1 6	1	0	0	0	0	1	0	0	0
1	1	mother_alone		Brewing alcohol	2	1	1		2	1	2	2		Forgot always	1	2	1	SST	2	2		1	1	1	Dj	2			2								2	2		7 8 4	0	0	0	1	0	0	1	1	0
2	1	guardian__aunt_uncle_cousins		Artist	2	1	4		2	1	2	2		Stigma	1	1	1	Biology 70	2	2		1	1	1	Job	2			2								2	1	Use of condoms	1 4 6	1	0	0	1	0	1	0	0	0
1	1	both_parents__mother_father		Farming	2	1	2		2	1	2	2		Stigma	1	1	2	Mathimatics 55	2	2		1	2	1	Job	2			2								2	2		1 6 7	1	0	0	0	0	1	1	0	0
2	1	both_parents__mother_father		Farming	2	1	2		2	1	2	2		Stigma	1	1	2	English 45	1	2		2	2	1	Job	2			2								2	2		1 7	1	0	0	0	0	0	1	0	0
2	1	both_parents__mother_father		Business	2	3	1		2	1	1	1	Friends		2									1	Hair dressing	2			1	Man and woman	2	2	2	1	Iud	2	2	1	By use of abc	7 8	0	0	0	0	0	0	1	1	0
2	1	both_parents__mother_father		Business	2	1	2		2	1	2	2		Stigma	1	1	2	Science 60	1	2		2	1	1	Job	2			2								2	1	By use of abc	1 7 8	1	0	0	0	0	0	1	1	0
1	1	guardian__aunt_uncle_cousins		Farming	2	4	3		1	1	2	2		Stigma	1	2	1	Mathimatics 55	1	2		2	1	1	Job	2			2								2	1	Condoms	1 6	1	0	0	0	0	1	0	0	0
1	1	both_parents__mother_father		Farming	2	1	2		2	1	2	2		Stigma	2									2		2			2								2	2		7	0	0	0	0	0	0	1	0	0
1	1	both_parents__mother_father		Farming	2	1	2		2	1	2	2		Stigma	1	2	2	Mathimatics 70	1	2		2	2	1	Job	2			2								2	2		1 7 8	1	0	0	0	0	0	1	1	0
2	1	guardian__aunt_uncle_cousins		Business	2	1	3		1	2	2	1	My family members		2									2		2			2								1	1	UTI	1 4 6 7	1	0	0	1	0	1	1	0	0
2	2	mother_alone		Business	2	1	1		1	2	2	1	My friends		2									2		2			2								1	1	HIV	1 4 6 7	1	0	0	1	0	1	1	0	0
2	1	guardian__aunt_uncle_cousins		Business	3	1	5		2	2	2	1	Friends		1	3	2	Maths and English	1	2		1	1	1	Teacher	2			2								2	1	By using condoms	1 4 7	1	0	0	1	0	0	1	0	0
2	1	grandfather		Business	1	2	4		2	1	2	1	Teacher		1	1	1	Maths and science	1	1	School fees	1	1	1	Anures	2			2								2	1	UTI	1 4 7	1	0	0	1	0	0	1	0	0
2	1	mother_alone		Farmer	2	1	1		2	1	2	2		Stigma	1	1	1	Maths	1	2		1	2	1	Adoctor	2			2								2	2		1 7	1	0	0	0	0	0	1	0	0
1	1	both_parents__mother_father		Business	1	1	2		1	1	2	1	Family		1	1	2	Mathematics	2	2		1	1	2		2			2								2	2		6 3	0	0	1	0	0	1	0	0	0
1	1	both_parents__mother_father		Business	2	1	2		1	1	2	1	Parents		1	1	2	English	2	2		1	1	1	To be a doctor	2			2								2	2		1 2 4	1	1	0	1	0	0	0	0	0
2	1	both_parents__mother_father		Business	1	1	2		1	2	2	1	Family		2									2		2			2								2	2		4 6	0	0	0	1	0	1	0	0	0
1	1	mother_alone		Farmers	2	2	1		2	1	2	1	Mother		1	1	1	Science	2	2		2	2	1	To be a teacher	2			2								2	2		1 6	1	0	0	0	0	1	0	0	0
1	2	both_parents__mother_father		Pisant	2	1	2		1	1	1	1	Parents		2									1	To do business	1	1	1	2								2	1	Use of condoms	1 6 3	1	0	1	0	0	1	0	0	0
2	1	both_parents__mother_father		Business	2	3	1		2	1	2	1	Auncles wife		1	1	2	Mathimatics 55	2	2		2	1	1	Countant	2			2								2	2		6 5 1	1	0	0	0	1	1	0	0	0
2	1	both_parents__mother_father		Business	2	3	1		2	1	2	2		Fear	1	1	2	Mathimatics 80	2	2		2	1	1	Job	2			2								2	2		1 7	1	0	0	0	0	0	1	0	0
2	1	both_parents__mother_father		Business	2	3	1		2	1	2	2		Fear	1	1	2	Mathimatics 70	1	2		1	1	1	Job	2			2								2	2		1 7	1	0	0	0	0	0	1	0	0
1	1	both_parents__mother_father		Ketaring	2	3	1		1	1	2	1	Friends		1	1	1	Mathimatics 70	1	2		2	1	1	Doctor	2			2								2	1	Condoms use	1 6 7	1	0	0	0	0	1	1	0	0
1	1	both_parents__mother_father		Business	2	1	2		2	1	2	2		Fear	1	1	2	Mathimatics 55	2	2		2	1	1	Job	2			2								2	2		1 6 7	1	0	0	0	0	1	1	0	0
2	1	father_alone		Farming	2	4	2		2	1	2	1	Friend		1	1	2	Mathimatics 52	1	2		2	1	1	Teacher	2			2								2	1	Condoms	1 8	1	0	0	0	0	0	0	1	0
2	1	both_parents__mother_father		Farming	1	1	2		2	2	2	1	Mother		1	2	2	English	1	2		2	2	1	To become a teacher	2			2								2	2		4 1	1	0	0	1	0	0	0	0	0
1	1	both_parents__mother_father		Peasant Farming	2	1	2		2	2	2	1	Teacher		1	2	2	Social studies and mathematics	2	2		2	2	1	To become a priest	2			2								2	1	Abstain from sex	1 4	1	0	0	1	0	0	0	0	0
2	1	mother_alone		Farmers	2	1	5		2	2	2	2		Fear	2									2		2			2								2	1	Through abstainance	1	1	0	0	0	0	0	0	0	0
2	1	both_parents__mother_father		Builder	2	1	2		2	1	2	2		Fear	1	1	2	Mathimatics 70	1	2		1	1	1	Loyer	2			2								1	2		8 1	1	0	0	0	0	0	0	1	0
1	1	both_parents__mother_father		Farming	2	1	2		1	1	2	2		Fear	1	1	1	English 30	1	2		1	1	1	Carpenter	2			2								1	2		1 6 8 4	1	0	0	1	0	1	0	1	0
2	1	both_parents__mother_father		Tailor	2	1	2		2	1	1	1	Aunt		1	1	2	English 70	1	1	Fees	2	1	1	Police	2			2								1	1	By use of abc	7 8 1	1	0	0	0	0	0	1	1	0
1	1	guardian__aunt_uncle_cousins		Business	2	1	3		1	2	2	1	Friends		2									1	To get ajob	2			1	Sex during early age	1			2		2	2	1	Use condoms	none	0	0	0	0	0	0	0	0	0
1	1	mother_alone		Nothing	2	3	1		1	2	2	1	Friend		1	1	2	Maths 7	1	2		2	1	1	To help our home	2			2								1	2		1	1	0	0	0	0	0	0	0	0
1	1	grandmother		Soldier	1	4	5		1	2	2	2		Fear	1	1	2	Maths80	1	2		1	1	1	To get ajob	2			2								2	1	I don't know	5 1 8	1	0	0	0	1	0	0	1	0
1	1	both_parents__mother_father		Business	1	1	2		1	1	2	1	Family		1	2	2	Mathematics	2	2		2	3	2		2			2								2	2		6	0	0	0	0	0	1	0	0	0
2	1	both_parents__mother_father		Business	1	1	2		1	2	2	1	Parents		1	1	1	English	2	2		2	2	1	To be a doctor	2			2								2	2		6 5	0	0	0	0	1	1	0	0	0
1		mother_alone		Business	2	1	2		1	1	2	1	Parents		1	1	1	Science	2	2		2	2	2		2			2								2			4	0	0	0	1	0	0	0	0	0
1	1	both_parents__mother_father		Business	1	1	2		2	1	2	1	Parents		1	2	1	English	2	2		2	1	1	To do business	2			2								2	2		6	0	0	0	0	0	1	0	0	0
1		both_parents__mother_father		Business	1	2	2		1	2	2	1	Family		2									2		2			2								2	1	Use of condoms	1 6	1	0	0	0	0	1	0	0	0
2	1	both_parents__mother_father		Farming	1	3	1		2	1	2	1	Afriend		1	1	2	Mathimatics 80	2	2		2	1	1	Job	2			2								2	2		1 7	1	0	0	0	0	0	1	0	0
2	1	both_parents__mother_father		Farming	1	3	1		2	1	2	1	Afriend		1	1	2	Mathimatics 70	1	2		1	1	1	Job	2			2								2	2		1 7	1	0	0	0	0	0	1	0	0
1	1	both_parents__mother_father		Farming	1	3	1		2	1	1	1	Afriend		1	1	2	Mathimatics 70	2	2		1	1	1	Job	2			2								2	2		1 7	1	0	0	0	0	0	1	0	0
1	1	both_parents__mother_father		Business	1	1	2		2	1	2	2		Fear	1	1	2	Mathimatics 55	2	2		1	1	1	Job	2			2								2	2		1 7	1	0	0	0	0	0	1	0	0
1	1	mother_alone		Agriculture	3	2	1		1	1	2	2		Fear	2									1	Becoming a farmer	2			2								1	2		2 none	0	1	0	0	0	0	0	0	0
1	2	mother_alone		Peasants	3	2	1		1	1	2	2		Bad Peer pressure	2									2		2			1	Man 2 alady	1			1	Condom use	1	1	1	Abstaining and being faithful to one sexual partner	1 3 7	1	0	1	0	0	0	1	0	0
1	1	both_parents__mother_father		Business	1	1	2		1	1	2	1	Mother		1	2	2	English	2	2		2	2	2		2			2								2	2		6	0	0	0	0	0	1	0	0	0
2	1	both_parents__mother_father		Business	2	1	2		1	1	2	1	Family		1	1	1	English	2	2		1	1	1	To be a doctor	2			2								2	2		6 8	0	0	0	0	0	1	0	1	0
1	1	both_parents__mother_father		Business	1	1	2		1	1	2	1	Parents		2									2		2			2								2	2		1 3	1	0	1	0	0	0	0	0	0
1	1	both_parents__mother_father		Business	2	1	2		1	2	2	1	Family		1	1	1	English	2	2		2	2	2		2			2								2	1	Use of condoms	1	1	0	0	0	0	0	0	0	0
1	2	both_parents__mother_father		Business	2	1	2		1	1	1	1	Parents		2									1	To do business	1	2	2	2								1	1	Use of condoms	1 3 7	1	0	1	0	0	0	1	0	0
1	1	both_parents__mother_father		Repairing bicycles	1	1	2		1	2	2	1	Friends		1	1	2	Maths100	1	2		1	1	1	To become a teacher	2			2								2	2		1 9	1	0	0	0	0	0	0	0	1
2	1	siblings_brother_sister		Prison Warden	1	4	2		2	2	2	1	Boyfriend		2									1	To get ajob	2			1	Sex during early age	1	2	2	1	Condoms	2	2	1	Using condoms	3 8	0	0	1	0	0	0	0	1	0
1	1	mother_alone		Farming	2	4	1		1	1	1	2		Fear	1	1	2	Mathimatics 40	1	2		2	1	1	Carpentry	2			2								2	1	Condoms	1 8 7	1	0	0	0	0	0	1	1	0
2	1	both_parents__mother_father		Farming	2	1	2		2	1	2	2		Can't talk	2									2		2			2								2	2		7	0	0	0	0	0	0	1	0	0
2	1	both_parents__mother_father		Boda boda	2	1	2		1	1	2	2		Fear	1	1	2	English 60	2	2		1	1	1	Job	2			2								2	2		1 7 8	1	0	0	0	0	0	1	1	0
1	1	both_parents__mother_father		Farming	2	1	2		2	1	2	2		Fear	1	1	2	Mathimatics 60	2	2		1	2	1	Job	2			2								2	2		1 6 8 7	1	0	0	0	0	1	1	1	0
1	1	mother_alone		Farming	2	4	1		2	1	1	1	Friends		2									1	A builder	2			1	Man and woman	2			1	Condoms	2	2	1	By use of abc	7 6 8	0	0	0	0	0	1	1	1	0
2	1	mother_alone		Peasant Farming	1	1	1		2	2	2	1	Teacher		1	2	2	English	2	2		2	2	2		2			2								2	2		6 1	1	0	0	0	0	1	0	0	0
1	2	mother_alone		Farming	2	1	1		1	1	2	1	Friends		2									2		2			2								2	1	Syphilis	none 9	0	0	0	0	0	0	0	0	1
2	1	mother_alone		Brother (updf)	2	4	1		1	1	2	1	Friends		1	1	1	Geography 70	2	2		1	1	1	Nurse	2			2								2	1	Condoms	1 8	1	0	0	0	0	0	0	1	0
2	1	father_alone		Farmer	1	1	2		2	1	2	1	Friends		1	2	1	Maths	2	2		1	1	1	Anurse	2			2								2	2		1	1	0	0	0	0	0	0	0	0
1	2	guardian__aunt_uncle_cousins		Peasant	2	1	3		2	1	1	1	Fear		1	1	1	English	1	2		1	2	1	Becoming a doctor	2			2								2	2		1 7 3	1	0	1	0	0	0	1	0	0
2	1	both_parents__mother_father		Business	2	1	2		1	2	2	1	Family		1	1	2	English	2	2		2	2	1	To be a doctor	2			2								2	1	Use of condoms	1 6	1	0	0	0	0	1	0	0	0
1	1	both_parents__mother_father		Business	2	1	2		2	2	2	1	Parents		2									2		2			2								2	2		6	0	0	0	0	0	1	0	0	0
1	1	both_parents__mother_father		Business	1	1	2		2	1	2	1	Parents		1	2	2	Science	2	2		2	2	2		2			2								2	1	Use of condoms	6	0	0	0	0	0	1	0	0	0
1		both_parents__mother_father		Business	1	1	1		1	1	2	1	Parents		1	1	2	English	2	2		2	2	1	To do business	2			2								2	1	Use of condoms	1 3 6	1	0	1	0	0	1	0	0	0
2	1	both_parents__mother_father		Business	1	1	1		1	1	2	1	Family		2									1	To be a teacher	2			2								2	1	Use of condoms	1 6 3	1	0	1	0	0	1	0	0	0
1	1	both_parents__mother_father		Farming	2	3	7	Uncle	2	1	2	2		Stingma n not knowing why they take the medicine.	1	2	1	Maths	1	2		1	1	1	A pailot	2			2								2	2		1	1	0	0	0	0	0	0	0	0
2	1	both_parents__mother_father		Soldier	2	1	1		2	1	2	1	Sister		1	1	1	Maths	2	2		1	1	1	Become a teacher	2			2								2	2		1 4 8	1	0	0	1	0	0	0	1	0
2	2	both_parents__mother_father		Farmering	2	2	1		2	2	2	2		Stigma	1	2	2	Reading	2	2		2	2	1	Anures	2			2								2	2		1	1	0	0	0	0	0	0	0	0
1	1	both_parents__mother_father		Business	2	1	1		2	2	2	2		Stigma	1	2	2	Maths	2	2		2	2	1	Driver	2			2								2	2		1	1	0	0	0	0	0	0	0	0
2	2	both_parents__mother_father		Business	2	1	1		1	1	1	1	To my friends		2									2		2			2								1	1	Hiv	1 4 3 6 7	1	0	1	1	0	1	1	0	0
2	1	both_parents__mother_father		Selling animals	1	1	1		2	2	2	2		Stigma	1	1	2	SST	2	2		2	2	1	Teacher	2			2								2	2		1	1	0	0	0	0	0	0	0	0
2	2	both_parents__mother_father		Farmer	2	2	1		1	2	1	1	My family members		2									2		2			2								1	1	Hiv,UTI	1 4 6	1	0	0	1	0	1	0	0	0
2	1	both_parents__mother_father		Farming	3	1	2		2	2	2	1	Friends		1	1	2	Geography. 85	2	2		1	1	1	To become A doctor	2			1	Human	2	2	2	2		2	1	1	Treatment	8 7 5	0	0	0	0	1	0	1	1	0
1	1	both_parents__mother_father		Farming	2	1	2		2	1	2	2		Fear	1	1	2	English 64	2	2		1	1	1	Job	2			2								2	2		1	1	0	0	0	0	0	0	0	0
2	1	both_parents__mother_father		Farming	2	1	2		2	1	2	1	Friends		1	1	2	English 50	1	2		1	1	1	Job	2			2								2	2		1	1	0	0	0	0	0	0	0	0
2	1	both_parents__mother_father		Farming	3	3	2		2	1	2	1	All people		1	1	1	Non	1	2		1	1	1	Job	2			2								2	2		7	0	0	0	0	0	0	1	0	0
1	1	both_parents__mother_father		Farming	2	3	1		2	1	2	1	Friends		1	1	2	Mathimatics 70	2	2		1	1	1	Job	2			2								2	2		1 5 4 7 6	1	0	0	1	1	1	1	0	0
1	1	both_parents__mother_father		Business	1	1	2		1	2	2	1	Parents		1	2	2	English	2	2		2	2	1	To be a doctor	2			2								2	2		6 4	0	0	0	1	0	1	0	0	0
2		both_parents__mother_father		Pisant	2	2	2		2	1	2	1	Mother		2									2		2			2								2	1	Use of condoms	6	0	0	0	0	0	1	0	0	0
1	1	both_parents__mother_father		Business	2	2	1		1	2	1	1	Family		2									1	To do business	2			2								2	1	Use of condoms	1 3 6	1	0	1	0	0	1	0	0	0
1		both_parents__mother_father		Business	1	1	1		2	2	2	1	Parents		2									1	To be a teacher	2			2								2	1	Use of condoms	1 5	1	0	0	0	1	0	0	0	0
1	1	both_parents__mother_father		Business	1	1	2		1	1	2	1	Family		1	2	2	Science	2	2		2	1	1	To be a doctor	2			2								2	2		1 6	1	0	0	0	0	1	0	0	0
2	1	both_parents__mother_father		Farming	2	1	2		2	1	2	2		Fear	1	1	2	Mathimatics 55	1	2		1	1	1	Nurse	2			2								2	2		1 7 6	1	0	0	0	0	1	1	0	0
1	1	both_parents__mother_father		Farming	2	1	2		2	1	2	2		Fear	1	1	2	English 50	2	2		1	2	1	Doctor	2			2								2	2		1 6 7	1	0	0	0	0	1	1	0	0
2	1	father_alone		Business	2	1	2		1	1	1	1	Lover		2									1	Hair dressing	1	2	2	1	Boy and a girl	2	2	2	2		2	2	1	By use of abc	1 6 4	1	0	0	1	0	1	0	0	0
1	1	both_parents__mother_father		Farming	2	3	5		2	2	2	2		Fear	1	1	2	Mathimatics	1	2		2	2	1	Job	2			2								2	2		1	1	0	0	0	0	0	0	0	0
1	1	both_parents__mother_father		Farming	2	1	2		2	1	1	1	All		1	2	2	Mathimatics	1	2		1	1	1	Job	2			2								2	2		1 6 7 8	1	0	0	0	0	1	1	1	0
1	1	both_parents__mother_father		Business	1	1	2		1	1	2	1	Parents		1	1	2	English	2	2		2	1	2		2			2								2	2		1 5	1	0	0	0	1	0	0	0	0
1	1	both_parents__mother_father		Business	2	2	2		2	2	2	1	Family		2									2		2			2								2	1	Use of condoms	1	1	0	0	0	0	0	0	0	0
1	1	both_parents__mother_father		Teachers	1	1	2		2	2	2	1	Family		1	1	2	Science	2	2		2	2	2		2			2								2	2		1 6	1	0	0	0	0	1	0	0	0
2		both_parents__mother_father		Farmers	1	1	2		1	1	2	1	Parents		2									2		2			2								2	1	Use of condoms	1 6 3	1	0	1	0	0	1	0	0	0
2	2	both_parents__mother_father		Business	2	2	2		2	1	2	1	Mother		2									1	To do business	2			2								2	1	Use of condoms	1 3 6	1	0	1	0	0	1	0	0	0
1	1	both_parents__mother_father		Farmers	2	1	2		2	2	2	1	Family		2									1	To be a teacher	2			2								2	1	Use of condoms	1 6	1	0	0	0	0	1	0	0	0
1	1	both_parents__mother_father		Business	1	1	2		1	2	2	1	Parents		1	1	2	Science	1	2		2	2	1	To be a doctor	2			2								2	1	Use of condoms	1 6	1	0	0	0	0	1	0	0	0
2	1	both_parents__mother_father		Business	1	1	2		2	2	2	1	Parents		2									2		2			2								2	2		6	0	0	0	0	0	1	0	0	0
1	1	both_parents__mother_father		Business	1	1	2		1	2	1	1	Family		2									1	To do anything	2			2								2	1	Use of condoms	1 3 7	1	0	1	0	0	0	1	0	0
1	2	both_parents__mother_father		Business	2	1	1		1	1	2	1	Family		1	2	1	Science	1	1	Drink at school	3	2	1	To do business	2			2								2	1	Use of condoms	1 6	1	0	0	0	0	1	0	0	0
1	1	both_parents__mother_father		Business	1	1	2		1	1	2	1	Family		2									2		2			2								2	2		6	0	0	0	0	0	1	0	0	0
1	1	both_parents__mother_father		Business	2	1	2		1	1	2	1	Parents		1	2	1	English	2	2		2	2	2		2			2								2	1	Use of condoms	6 8	0	0	0	0	0	1	0	1	0
1	1	both_parents__mother_father		Business	3	3	2		2	1	1	1	All		1	2	2	Mathimatics	1	1	Not getting school fees	2	2	1	Job	2			2								2	2		1 6	1	0	0	0	0	1	0	0	0
2	1	siblings_brother_sister		Business	2	1	6		2	1	2	1	All		2									2		2			1	Man and a woman	1	1	2	2		2	2	1	By use of a b c	8 7	0	0	0	0	0	0	1	1	0
2	1	both_parents__mother_father		Business	2	1	2		1	1	2	2		Fear	1	1	1	English	1	2		1	1	2		2			2								1	1	ABC	1 6 8	1	0	0	0	0	1	0	1	0
1	1	father_alone		Farming	2	4	3		2	1	2	1	All		1	1	2	English	1	2		1	1	1	Teacher	2			2								2	2		1 6 7 8	1	0	0	0	0	1	1	1	0
1	1	both_parents__mother_father		Business	2	1	1		1	1	2	1	Parents		2									1	To do business	2			2								2	1	Use of condoms	1 6	1	0	0	0	0	1	0	0	0
1	1	both_parents__mother_father		Business	1	2	2		1	1	2	1	Parents		2									1	To be a teacher	2			2								2	1	Use of condoms	6	0	0	0	0	0	1	0	0	0
2		both_parents__mother_father		Farmers	2	1	1		1	1	2	1	Parents		2									1	To do business	2			2								2	1	Use of condoms	3 7	0	0	1	0	0	0	1	0	0
1	1	both_parents__mother_father		Business	1	1	2		1	1	2	1	Family		1	2	1	Mathematics	1	2		2	2	1	To be a doctor	2			2								2	2		6	0	0	0	0	0	1	0	0	0
2	1	mother_alone		Business	1	2	1		1	1	2	1	Mother		1	1	2	Sst	2	2		1	1	1	To do anything	2			2								2	2		1	1	0	0	0	0	0	0	0	0
2	1	both_parents__mother_father		Business	1	1	2		1	2	2	1	Family		2									2		2			2								2	1	Use of condoms	6	0	0	0	0	0	1	0	0	0
1		both_parents__mother_father		Business	1	3	2		2	1	2	1	Family		1	2	1	Science	2	2		3	2	2		2			2								2	1	Use of condoms	6 3	0	0	1	0	0	1	0	0	0
1	1	mother_alone		Digging	3	4	1		1	2	2	2		I don't want	1	1	2	Maths(88,eng100	2	2		2	1	1	To get ajob	2			2								1	1	I don't know	5 9	0	0	0	0	1	0	0	0	1
2	1	mother_alone		Business man	3	3	1		1	2	2	2		They will start abusing me	1	1	2	I didn't do exams	2	2		1	1	1	To get ajob	2			2								2	1	I don't know	none	0	0	0	0	0	0	0	0	0
1	1	siblings_brother_sister		Business woman	2	2	7	Husband to the sister	1	1	2	2		Fear	2									1	To get ajob	1	1	1	2								1	2		6	0	0	0	0	0	1	0	0	0
2	1	mother_alone		Farming	2	4	1		1	1	2	1	Friends		2									1	Plambing	2			1	Use of abc	3	2	2	2		2	2	1	Abstained	6 7 8	0	0	0	0	0	1	1	1	0
1	1	mother_alone		Farming	1	4	1		1	1	2	1	Not all		1	1	2	Mathimatics 60	1	2		1	1	1	Job	2			2								2	1	ABC	1 7 8	1	0	0	0	0	0	1	1	0
1	1	both_parents__mother_father		Farming	3	1	2		2	1	1	1	All		2									1	Mechanic's	2			2								2	1	Condoms	6 5 4 8	0	0	0	1	1	1	0	1	0
1	1	both_parents__mother_father		Farming	2	1	2		2	1	2	1	All		1	1	2	Science 60	1	2		1	1	1	Mechanic's	2			2								2	2		1 6 7 8	1	0	0	0	0	1	1	1	0
1	1	both_parents__mother_father		Business	2	1	2		2	1	2	2		Fear	1	1	1	Science 60	1	2		1	1	1	Engineer	2			2								2	1	Condoms	1 6 8 7	1	0	0	0	0	1	1	1	0
2	1	grandfather		Driver	1	1	2		2	1	2	2		Fear	1	1	1	Computer	1	2		1	1	1	Nurse	2			2								2	1	ABC	1 6 7 8 5 4	1	0	0	1	1	1	1	1	0
2	1	mother_alone		Farming	2	4	1		2	1	2	2		Fear	1	1	2	English	1	2		1	1	1	Job	2			2								2	2		1 6 7 8	1	0	0	0	0	1	1	1	0
1	1	both_parents__mother_father		Farmers	2	1	2		1	2	2	1	Family		1	2	2	Biology	2	2		2	1	1	To be a farmer	2			2								2	1	Use of condoms	5	0	0	0	0	1	0	0	0	0
1	1	mother_alone		Business	1	2	1		1	2	2	1	Mother		1	1	1	Mathematics	2	2		1	1	1	To do business	2			2								2	1	Use of condoms	1 5	1	0	0	0	1	0	0	0	0
1	1	both_parents__mother_father		Business	1	1	1		1	1	2	1	Family		1	1	2	Sst	2	2		2	2	2		2			2								2	2		6	0	0	0	0	0	1	0	0	0
1	1	both_parents__mother_father		Business	2	2	2		2	1	2	1	Parents		2									2		2			2								2	2		6	0	0	0	0	0	1	0	0	0
2	1	both_parents__mother_father		Business	1	1	2		1	2	2	1	Family		2									2		2			2								2	2		1 6	1	0	0	0	0	1	0	0	0
2	1	both_parents__mother_father		Police	2	2	2		2	1	2	1	Parents		2									1	To be a good dancer	2			2								2	1	Use of condoms	1 6 3	1	0	1	0	0	1	0	0	0
1	2	both_parents__mother_father		Business	2	3	1		1	2	1	1	Family		2									1	To do anything	2			2								1	1	Use of condoms	1 3 6	1	0	1	0	0	1	0	0	0
2	1	mother_alone		Business	1	3	1		1	2	2	1	Mommy		1	1	2	Science	1	3		2	2	1	To be a doctor	2			2								2	1	Use of condoms	6 3 1	1	0	1	0	0	1	0	0	0
2	1	both_parents__mother_father		Politician	2	1	2		1	2	2	1	Family		2									1	To be a teacher	2			2								2	1	Use of condoms	1 5 6	1	0	0	0	1	1	0	0	0
1	1	both_parents__mother_father		Business	1	1	2		1	2	2	1	Family		1	2	1	Geography	2	3		1	2	1	To do business	2			2								2	1	Use of condoms	6	0	0	0	0	0	1	0	0	0
1	1	both_parents__mother_father		Business	1	1	2		2	2	2	1	Mother		2									2		2			2								2	2		6	0	0	0	0	0	1	0	0	0
1	1	both_parents__mother_father		Business	1	1	1		1	2	2	1	Family		1	1	1	English	2	3		2	2	1	To be a doctor	2			1	Male to female	2			2		2	2	1	Use of condoms	1 6	1	0	0	0	0	1	0	0	0
1	1	both_parents__mother_father		Business	2	1	1		1	1	2	1	Family		2									1	To do business	2			2								2	1	Use of condoms	6 3 1	1	0	1	0	0	1	0	0	0
1	1	grandfather		Business	1	3	4		1	2	2	1	Parent		2									1	To be wealthy	2			2								2	1	Use of condoms	1 3	1	0	1	0	0	0	0	0	0
1	1	both_parents__mother_father		Business	1	2	1		1	2	2	1	Family		1	1	2	Biology	1	3		1	1	1	To be a doctor	2			2								2	1	Use of condoms	8 5	0	0	0	0	1	0	0	1	0
2		mother_alone		Teacher	1	2	1		1	2	1	1	Mother		2									1	To be a teacher	2			2								2	1	Use of condoms	5 7	0	0	0	0	1	0	1	0	0
1	1	both_parents__mother_father		Business	1	1	2		1	1	2	1	Family		1	1	2	Sst	1	2		2	3	2		2			2								2	2		6	0	0	0	0	0	1	0	0	0
1	1	siblings_brother_sister		Teacher	1	2	6		2	2	2	1	Friend		1	1	2	Nothing	1	2		1	1	1	To get ajob	2			2								1	1	I don't	9 5 1	1	0	0	0	1	0	0	0	1
2	1	mother_alone		Peasant	2	4	1		1	2	1	1	Friends		2									1	To get ajob	2			2								1	2		9	0	0	0	0	0	0	0	0	1
2	1	mother_alone		Peasant	1	4	1		2	1	2	2		They will start disturbing me	1	1	1	SST, English	1	2		1	1	1	To get a job	2			2								1	1	I don't know	5	0	0	0	0	1	0	0	0	0
2	1	mother_alone		Peasant	2	4	1		2	2	2	1	Teacher		1	2	2	Mathematics	1	2		2	2	1	To become a nurse	2			2								2	1	Abstain from sex	1 4 5	1	0	0	1	1	0	0	0	0
1	1	mother_alone		Peasant Farming	3	4	1		1	2	2	2		Fear	1	3	2	Mathematics	1	1	Lack interest in progressing with school	3	3	2		2			2								2	1	Abstain from sex	1 8	1	0	0	0	0	0	0	1	0
2	1	mother_alone		Farming	2	4	1		1	1	2	1	Brother and friends		1	1	2	Science	1	2		1	1	1	Teacher	2			2								2	2		1 6 7	1	0	0	0	0	1	1	0	0
1	1	grandfather		Farming	3	1	2		1	2	2	1	Friends		1	1	2	Science	2	2		1	1	1	Engineer	2			2								2	2		1 6 7	1	0	0	0	0	1	1	0	0
1		both_parents__mother_father		Business	1	2	1		1	2	2	1	Family		1	2	1	English	2	2		3	2	1	To be a teacher	2			2								2	2		1 6	1	0	0	0	0	1	0	0	0
2		both_parents__mother_father		Farmers	1	1	2		1	2	2	1	Parents		2									1	To be a farmer	2			2								2	2		1 5 6	1	0	0	0	1	1	0	0	0
1	1	both_parents__mother_father		Business	1	1	2		2	1	2	1	Family		1	1	1	Science	2	2		2	1	1	To be a doctor	2			2								2	2		6	0	0	0	0	0	1	0	0	0
1		both_parents__mother_father		Business	2	2	2		1	2	2	1	Family		2									1	To be a good farmer	2			2								2	1	Use of condoms	6 3	0	0	1	0	0	1	0	0	0
1	1	mother_alone		Business	2	2	1		1	2	2	1	Mother		2									2		2			2								2	2		1 6 8	1	0	0	0	0	1	0	1	0
1	1	both_parents__mother_father		Bu		2	1		2	1	2	1	Family		1	1	2	Biology	2	2		1	1	1	To be a doctor	2			2								2	1	Use of condoms	1 5	1	0	0	0	1	0	0	0	0
1	2	both_parents__mother_father		Teacher	2	3	2		1	2	1	1	Parents		2									2		1	1	2	2								1	1	Use of condoms	6 1 3	1	0	1	0	0	1	0	0	0
1	1	both_parents__mother_father		Police	1	1	2		1	2	2	1	Parents		2									1	To do anything	2			2								2	1	Use of condoms	1	1	0	0	0	0	0	0	0	0
2	1	both_parents__mother_father		Business	1	1	1		1	2	2	1	Family		1	1	2	English	1	2		1	1	1	Nothing	2			2								2	2		6	0	0	0	0	0	1	0	0	0
2	1	both_parents__mother_father		Farming	2	1	2		2	1	1	2		Fear	1	1	2	English	1	2		1	1	1	Job	2			2								2	2		1 6	1	0	0	0	0	1	0	0	0
2	1	mother_alone		Farming	3	1	1		1	1	1	1	Sister		2									2		2			2								2	1	Abstainance	2	0	1	0	0	0	0	0	0	0
1	1	father_alone		Farming	2	1	1		2	1	1	1	Friends		1	2	2	Chemistry	1	2		1	1	1	Adoctor	2			2								2	1	Stop shearing sharp objects	1 4 7 8	1	0	0	1	0	0	1	1	0
1	2	both_parents__mother_father		Farming	1	1	2		2	1	2	2		Fear	1	1	1	Maths	1	2		2	1	1	Doctor	2			2								2	2		1	1	0	0	0	0	0	0	0	0
1	1	guardian__aunt_uncle_cousins		Peasant	2	2	7	Uncle	1	2	2	1	Afriend		2									1	To build his own house	2			2								1	1	Avoid sharing razor blades	9	0	0	0	0	0	0	0	0	1
1	1	both_parents__mother_father		Builder	2	1	2		1	1	2	1	Mummy		1	1	1	Biology 80	1	1	Fees	1	1	1	Doctor	2			2								1	1	Avoid sex	1 6 7	1	0	0	0	0	1	1	0	0
2	1	both_parents__mother_father		Farming	2	1	2		2	1	2	1	Mummy		1	1	2	Mathimatics	1	2		1	1	1	Nurse	2			2								2	2		1 8 7	1	0	0	0	0	0	1	1	0
2		both_parents__mother_father		Farming	2	1	2		2	1	2	2		Fear	1	1	2	SST	1	2		1	1	1	Job	2			2								2	1	ABC	1 7 8	1	0	0	0	0	0	1	1	0
1	1	both_parents__mother_father		Farming	2	1	2		1	1	1	2		Fear	1	1	2	Mathimatics	1	2		1	1	1	Teacher	2			2								2	1	ABC	1 6 7 8	1	0	0	0	0	1	1	1	0
2		both_parents__mother_father		Business	1	1	2		1	2	2	1	Parents		2									1	To be a doctor	2			2								2	2		1 6	1	0	0	0	0	1	0	0	0
1	1	both_parents__mother_father		Business	2	1	2		2	2	2	1	Family		1	1	2	English	2	2		2	1	1	To be a good business man	2			2								2	1	Use of condoms	6 2	0	1	0	0	0	1	0	0	0
1		both_parents__mother_father		Teacher	2	2	2		1	2	2	1	Family		2									2		2			2								2	1	Use of condoms	3 7	0	0	1	0	0	0	1	0	0
1	1	both_parents__mother_father		Business	3	3	2		1	2	1	1	Parent		2									1	To do business	2			2								2	1	Safe sex	3 6	0	0	1	0	0	1	0	0	0
2	2	mother_alone		Pisant	2	4	1		2	2	2	1	Mother		2									2		2			2								2	2		none	0	0	0	0	0	0	0	0	0
1	1	both_parents__mother_father		Business	2	3	2		1	2	1	1	Family		2									1	To do anything	1	2	1	1	Girl boy sex	2			2		2	2	1	Use of condoms	3	0	0	1	0	0	0	0	0	0
2	1	both_parents__mother_father		Business	2	3	2		1	2	2	1	Family		1	1	2	Biology	1	2		2	1	1	To be a doctor	2			2								2	1	Use of condoms	5	0	0	0	0	1	0	0	0	0
2	1	both_parents__mother_father		Teacher	1	1	2		2	2	2	1	Mother and father		1	1	2	SST	2	2		1	1	1	To be a teacher	2			2								2	2		1 5 4	1	0	0	1	1	0	0	0	0
1		both_parents__mother_father		Business	1	1	2		2	2	2	1	Family		2									2		2			2								2	2		1 6	1	0	0	0	0	1	0	0	0
2		mother_alone		Business	2	2	1		2	1	2	1	Mother		2									2		2			2								2	2		6	0	0	0	0	0	1	0	0	0
1	1	mother_alone		Peasant	2	4	1		1	2	2	2		Nothing	2									1	To go back to school	2			1	Early sex	1			1	Condoms	2	2	1	Use condoms	1 4	1	0	0	1	0	0	0	0	0
1	1	mother_alone		Business of selling maruwa	2	4	1		1	2	2	1	Neighbors		2									1	To get ajob	2			2								2	1	Use condoms	1 9	1	0	0	0	0	0	0	0	1
2	1	mother_alone		Peasant	3	3	1		2	2	2	1	Friends		1	1	2	English 65,maths78	2	2		1	1	1	To get ajob	2			2								2	1	Not sleeping with an infected person	5	0	0	0	0	1	0	0	0	0
2	1	mother_alone		Peasant	2	3	1		2	2	2	2		Fear	1	1	2	Maths50	1	2		1	1	1	To get ajob	2			2								1	1	Forgot	9	0	0	0	0	0	0	0	0	1
2	1	guardian__aunt_uncle_cousins		Sells in a restaurant	2	1	3		2	2	1	1	Afriend		1	1	2	Maths50,eng70	2	2		1	1	1	To get ajob	2			2								1	1	Treatment	9	0	0	0	0	0	0	0	0	1
2	1	mother_alone		Peasant	1	4	1		1	1	2	1	Friends		1	1	2	Maths47,	1	2		1	1	1	To finish school n get ajob	2			2								1	1	Don't know	5 9	0	0	0	0	1	0	0	0	1
2	1	mother_alone		Peasant	1	4	1		1	2	1	1	Friends		1	1	2	Computer 39	1	2		1	1	1	To get ajob	2			2								1	2		9	0	0	0	0	0	0	0	0	1
2	1	mother_alone		Farming	2	4	1		2	1	2	1	Grand mother		1	1	2	Mathimatics	1	2		1	1	1	Teacher	2			2								2	2		1 7 8 6	1	0	0	0	0	1	1	1	0
2	1	both_parents__mother_father		Farming	2	1	2		2	1	2	1	Friends		1	1	2	English	1	2		2	1	1	Job	2			2								2	2		1 6 7	1	0	0	0	0	1	1	0	0
1	1	both_parents__mother_father		Farming	2	1	2		2	1	2	1	Uncle		1	1	2	Mathimatics	1	2		1	1	1	Job	2			2								1	2		1 6 7 8	1	0	0	0	0	1	1	1	0
2	1	mother_alone		Farming	2	4	1		2	1	1	2		Fear	1	1	2	English	1	2		1	1	1	Job	2			2								1	2		1 6 8	1	0	0	0	0	1	0	1	0
1		both_parents__mother_father		Business	1	1	2		1	2	2	2		Not sure	1	1	1	Science _94	1	2		1	1	1	Doctor	2			2								2	1	Abstain	1 4 6	1	0	0	1	0	1	0	0	0
2	1	mother_alone		Business	2	3	1		2	2	2	1	M Family		1	2	2	Sst	2	2		1	2	1	Teacher	2			2								2	2		6	0	0	0	0	0	1	0	0	0
1	1	others__specify	Alone	Business	2	3	1		1	2	1	1	Girl friend		2									1	Be a great business man	1	1	1	1	Willing	2			1	Condoms, pills	2	2	1	Condoms	8 6	0	0	0	0	0	1	0	1	0
1		both_parents__mother_father		Butcher	2	1	2		1	1	2	1	Friend		1	1	2	All	1	2		1	2	1	Farm	2			1	Willing	1			2		2	2	1	Pils	8 7	0	0	0	0	0	0	1	1	0
1	1	both_parents__mother_father		Business	1	1	2		1	2	2	1	Family		1	1	2	Chemistry	2	2		2	2	1	To do business	2			2								2	1	Use of condoms	5 6	0	0	0	0	1	1	0	0	0
[truncated: 37 more columns]
